# Supplementary material for: Image-Guided Precision Medicine in the Diagnosis and Treatment of Pheochromocytomas and Paragangliomas
Source: Cancers (Basel). 2023 Sep 21;15(18):4666. doi: 10.3390/cancers15184666 (PMC10526298; doi:10.3390/cancers15184666)
Supplement: Supplementary file 1 [file cancers-15-04666-s001.zip]

Archive with 1 entries (1 files):
- cancers-2335151-supplementary.pdf
